# Supplementary material for: Advanced Targeted Curcumin Delivery Using Spatiotemporally Controlled Nanohybrid Polysaccharide-Based Hydrogel for Ulcerative Colitis Therapy
Source: Gels. 2026 Jun 5;12(6):503. doi: 10.3390/gels12060503 (PMC13297880; doi:10.3390/gels12060503)
Supplement: Supplementary file 1 [file gels-12-00503-s001.zip]

Archive with 1 entries (1 files):
- gels-4259965-supplementary.pdf
